# Supplementary material for: Genome‐Wide Association Studies for 24 Hematological Traits in Production Pigs Before and After Weaning
Source: Anim Genet. 2026 Mar 26;57(2):e70091. doi: 10.1002/age.70091 (PMC13021266; doi:10.1002/age.70091)
Supplement: Supplementary file 2 — Table S1: Explanation for the abbreviations used for meassurements in complete blood count. Table S2: One way Anova analysis of batch and gender effects on blood parameters. Table S3: Estimation of heritability for haematological traits. Table S4: Summary of overlapping QTLs between this studis performed by others. Table S5: Overlapping Genes: Associations with Hematological Traits in Pigs and Humans. Table S6: QTL catalog of pig hematological traits. [file AGE-57-0-s001.xlsx]

## Sheet: Table S1
Table S1. Explanation for the abbreviations used for meassurements in complete blood count
Abbreviation	Full name	Units	Sample size at day 25 after filtering*	Sample size at day 46 after filtering*	Sample size for ratio after filtering *	Sample size for both time points after filtering
WBCB	White Blood Cell Count	x10E09 cells/L	1978 (1825)	1729 (1592)	1559	1559
RBC	Red Blood Cell Count	x10E12 cells/L	1956 (1801)	1658 (1529)	1474	1474
measHGB	Measured Hemoglobin	mmol/L	1955 (1802)	1644 (1514)	1462	1462
HCT	Hematocrit	L/L	1955 (1802)	1626 (1497)	1450	1450
MCV	Mean Corpuscular Volume	fL	2016 (1860)	1745 (1607)	1601	1601
MCH	Mean Corpuscular Hemoglobin	fmol	2005 (1848)	1726 (1589)	1575	1575
MCHC	Mean Corpuscular Hemoglobin Concentration	mmol/L	2002 (1846)	1737 (1601)	1577	1577
PLT	Platelet Count	x10E09 cells/L	1988 (1833)	1699 (1561)	1538	1538
MPV	Mean Platelet Volume	fL	1985 (1836)	1719 (1581)	1551	1551
PCT	Plateletcrit	%	2010 (1854)	1721 (1583)	1571	1572
per_NEUT	Percentage of Neutrophils	%	2007 (1854)	1741 (1604)	1594	1594
per_LYM	Percentage of Lymphocytes	%	1994 (1842)	1742 (1605)	1586	1586
per_MONO	Percentage of Monocytes	%	2008 (1851)	1726 (1588)	1569	1571
per_EOS	Percentage of Eosinophils	%	1965 (1814)	1658 (1528)	1470	1472
per_LUC	Percentage of Large Unstained Cells	%	2004 (1851)	1695 (1559)	1540	1543
per_BASO	Percentage of Basophils	%	1968 (1813)	1686 (1550)	1507	1509
abs_neuts	Absolute Neutrophil Count	x10E09 cells/L	1969 (1818)	1700 (1569)	1533	1533
abs_lymphs	Absolute Lymphocyte Count	x10E09 cells/L	1967 (1814)	1733 (1596)	1545	1545
abs_monos	Absolute Monocyte Count	x10E09 cells/L	1987 (1832)	1711 (1573)	1538	1541
abs_eos	Absolute Eosinophil Count	x10E09 cells/L	1962 (1811)	1660 (1529)	1472	1475
abs_lucs	Absolute Large Unstained Cell Count	x10E09 cells/L	1987 (1835)	1674 (1539)	1514	1518
abs_basos	Absolute Basophil Count	x10E09 cells/L	1912 (1763)	1689 (1552)	1465	1469
calc_HGB	Calculated Hemoglobin	mmol/L	1944 (1791)	1656 (1525)	1468	1468
PCDW	Platelet Distribution Width	mmol/L	2034 (1877)	1697 (1560)	1569	1569
*Numbers in parentheses indicate sample size used in GWAS

## Sheet: Table S2
Table S2. One way Anova analysis of batch and gender effects on blood parameters
Blood Parameter	Batch df	Batch F	Batch PR(>F)	Gender df	Gender F	Gender PR(>F)
WBCB_D25	10	5.93168	7.37e-09	1	4.15154	0.0418
RBC_D25	10	22.3868	1.6e-39	1	4.5296	0.0335
measHGB_D25	10	21.8478	1.55e-38	1	3.00223	0.0833
HCT_D25	10	30.5177	3.74e-54	1	0.465863	0.495
MCV_D25	10	6.62142	3.99e-10	1	22.6689	2.1e-06
MCH_D25	10	15.9004	1.53e-27	1	34.309	5.71e-09
MCHC_D25	10	97.232	9.6e-157	1	15.2609	9.76e-05
PLT_D25	10	35.3714	9.9e-63	1	6.56635	0.0105
MPV_D25	10	41.797	1.11e-73	1	5.78291	0.0163
PCT_D25	10	28.1327	5.03e-50	1	5.84577	0.0157
per_NEUT_D25	10	3.49166	0.000145	1	18.2612	2e-05
per_LYM_D25	10	5.14986	1.9e-07	1	13.6401	0.000229
per_MONO_D25	10	10.8044	5.98e-18	1	26.939	2.37e-07
per_EOS_D25	10	48.0649	5.79e-84	1	3.048	0.081
per_LUC_D25	10	21.943	8.96e-39	1	10.0837	0.00152
per_BASO_D25	10	50.6844	3.35e-88	1	51.6567	1.02e-12
abs_neuts_D25	10	4.44853	3e-06	1	23.993	1e-06
abs_lymphs_D25	10	7.22204	3.15e-11	1	0.962073	0.327
abs_monos_D25	10	10.4624	2.68e-17	1	13.6319	0.00023
abs_eos_D25	10	38.8989	1.05e-68	1	4.22919	0.0399
abs_lucs_D25	10	21.524	5.48e-38	1	5.93744	0.0149
abs_basos_D25	10	30.567	4.22e-54	1	25.4656	5.05e-07

## Sheet: Table S3
Table S3. Estimation of heritability for haematological traits.
Traits	D25	D46	R
abs_basos	0.32±0.04	0.41±0.04	0.24±0.05
per_BASO	0.36±0.04	0.33±0.04	0.18±0.04
abs_eos	0.34±0.04	0.12±0.04	0.23±0.05
per_EOS	0.32±0.04	0.14±0.04	0.25±0.05
abs_lucs	0.2±0.04	0.03±0.03	0.04±0.03
per_LUC	0.18±0.04	0.04±0.03	0.0±0.03
abs_lymphs	0.38±0.04	0.34±0.04	0.28±0.05
per_LYM	0.41±0.04	0.17±0.04	0.22±0.04
abs_monos	0.33±0.04	0.24±0.04	0.11±0.04
per_MONO	0.31±0.04	0.23±0.04	0.17±0.04
abs_neuts	0.43±0.04	0.23±0.04	0.18±0.04
per_NEUT	0.4±0.04	0.18±0.04	0.27±0.04
WBCB	0.43±0.04	0.41±0.04	0.29±0.05
calc_HGB	0.47±0.04	0.32±0.05	0.27±0.05
measHGB	0.45±0.04	0.29±0.04	0.28±0.05
HCT	0.47±0.04	0.27±0.04	0.25±0.05
MCHC	0.42±0.04	0.34±0.04	0.36±0.05
MCH	0.6±0.03	0.56±0.04	0.34±0.05
MCV	0.62±0.03	0.56±0.04	0.35±0.04
RBC	0.56±0.03	0.33±0.04	0.32±0.05
MPV	0.61±0.03	0.58±0.04	0.47±0.04
PCDW	0.56±0.03	0.37±0.05	0.38±0.05
PCT	0.41±0.04	0.42±0.04	0.11±0.04
PLT	0.51±0.04	0.45±0.04	0.17±0.04

## Sheet: Table S4
Table S4. Summary of overlapping QTLs between this studis performed by others.
Super-QTL	QTL ID (This Study)	Trait (Literature)	Reference	Breed	QTL ID (Pig-QTL DB)
1	1 (RBC_D25)	MCV	Bai X et al., 2021	Yorkshire,Landrace	223694-223696
4	6 (MCH_D25),7 (MCV_D25)	MCH	Ponsuksili S et al., 2016	german landrace	107397,107400 (6)
		MCV	Ponsuksili S et al., 2016	german landrace	107434,107437,107445-107447 (6),107452,107467,107478,107489 (6), 107490,107502 (6), 107503,107509 (6),107512 (6),107519
6	9 (MCHC_D25)	MCH	Zhang F et al., 2014	Sutai	27316,27326,27330-27331,27337-27338,27343
		MCV			27375,27377,27385,27390,27415
		RCDW			27454-27455
7	10 (calc_HGB_D46)	MCH	Zhang F et al., 2014	Sutai	27454-27455
8	11 (MCH_D46)	MCHC	Dauben CM et al., 2021	Landrace	237826
10	15 (MCH_D25),16 (MCV_D25),17 (MCH_D46)	MCH	Wang JY et al., 2013	large white,Landrace,Songliao Black	37778
11	18 (MCH_D46)	HCT	Zhang Z et al., 2013	duroc,Erhualian	22155
		HCT	Zhang F et al., 2014	Sutai	27464-27470,27472-27481,27486
		MCV			27744-27753,27758-27774,27776
		RBC			27782-27788,27790-27799,27804
		MCV	Zhang J et al., 2016	duroc,Erhualian	127691-127695,127735-127736,127804-127806,127830,127859-127864
12	19 (HCT_D25),20 (measHGB_D25),21 (calc_HGB_D25)	MCV	Ponsuksili S et al., 2016	german landrace	107444
13	22 (MCH_D46)	MCH	Luo W et al., 2012	large white,minzhu	21455-21458
		MCV			21463-21505
		MCHC	Zhang Z et al., 2013	duroc,Erhualian	22136,22138,22162
		MCV			22140,22144,22164
		RBC			22145-22147,22165-22166
		MCH	Jung EJ et al., 2014	Landrace,Korean native pig	29645,29651
		MCV			29646,29648-29650,29652
		RBC			29644,29647
		MCH	Bai X et al., 2021	Yorkshire,Landrace	223683-223685
		MCV			223686-223688
		RBC			223689-223691
14	23 (RBC_D25)	MCH	Luo W et al., 2012	large white,minzhu	21455-21456
		MCV			21463-21468
		MCHC	Zhang Z et al., 2013	duroc,Erhualian	22136,22162
		MCV			22164
		MCH	Jung EJ et al., 2014	Landrace,Korean native pig	29645
		MCV			29646,29648
		RBC			29644,29647
		MCH	Bai X et al., 2021	Yorkshire,Landrace	223683-223685
		MCV			223686-223688
		RBC			223689-223691
15	24 (MCH_D25),25 (MCV_D25),26 (MCV_D46)	MCV	Luo W et al., 2012	large white,minzhu	21473-21483
		MCHC	Zhang Z et al., 2013	duroc,Erhualian	22138
		MCV			22140,22144
		RBC			22145,22147,22165
16	27 (MCH_D46)	MCV	Luo W et al., 2012	large white,minzhu	21476-21505,21507-21516
		RBC	Zhang Z et al., 2013	duroc,Erhualian	22146,22148,22166
		MCH	Jung EJ et al., 2014	Landrace,Korean native pig	29651
		MCV			29649-29650,29652
17	28 (MCH_D25),29 (MCV_D46),30 (MCV_D25),31 (RBC_D25)	MCHC	Zhang Z et al., 2013	duroc,Erhualian	22137
		MCV			22141,22143
		MCH	Jung EJ et al., 2014	Landrace,Korean native pig	29656,29659
		MCV			29657,29660,29662
		RBC			29655,29658
29	46 (abs_eos_D25)	CD4-negative, CD8-negative leukocyte percentage	Lu X et al., 2012	Yorkshire,Landrace,Songliao Black	23387
32	51 (PCT_D25),52 (PCDW_D25),53 (PLT_D25),54 (MPV_D25),55 (PCT_D46),56 (PLT_D46)	PLT	Bai X et al., 2021	Yorkshire,Landrace	223697-223699

## Sheet: Table S5
Table S5. Overlapping Genes: Associations with Hematological Traits in Pigs and Humans
QTL ID	Super-QTL	cell type	Trait	human study pubmed ID	Trait(pig)	Gene
6	4	Erythrocytes	MCV, MCH, RCDW, RBC, HGB, HCT, MCHC	27863252, 30595370, 32888493, 32888494, 28957414, 34104963, 34594039, 39024449, 35964923, 29403010	MCH_D25	TEX9, USP3, ALDH1A2, LIPC, CGNL1, RORA, TPM1, SPPL2A, FECH, CSNK1G1, WDR72, RFX7, CIAO2A, DAPK2, MNS1, SNX22, AP4E1
7		Erythrocytes		27863252, 30595370, 32888493, 32888494, 28957414, 34104963, 34594039, 39024449, 35964923	MCV_D25	TEX9, ALDH1A2, LIPC, CGNL1, RORA, WDR72, RFX7, MNS1
1	1	Erythrocytes	RBC	30595370	RBC_D25	ZC2HC1B
2	2	Erythrocytes	MCH, MCV, RBC, MCHC, HCT, HGB, RCDW	19853236, 23263863, 20139978, 19862010, 28017375, 27863252, 32171239, 32888493, 28031487, 30595370, 28453575, 28548082, 32888494, 29403010, 28957414, 34104963, 35121771, 34594039, 33693786, 39024449, 36329257, 39414775, 38626723, 38116116, 35964923	MCH_D25, MCV_D25	HBS1L, MYB, AHI1, PDE7B, ZC2HC1B, ADGRG6, CITED2
4	3	Erythrocytes	RBC	30595370, 34594039	MCV_D25, MCH_D25	MCM9
11	8	Erythrocytes	HCT, HGB, RBC, MCH, MCV, MCHC	27863252, 32888493, 32888494, 30595370, 34594039, 35964923, 34226706	MCH_D46	GPRC5A, ETV6, HEBP1, GPR19, CDKN1B, APOLD1
15	10	Erythrocytes	RBC, HGB, HCT, MCH, MCV, MCHC, MCH, RDW	30595370, 27863252, 32888493, 32888494, 34594039, 39024449, 35964923, 39414775, 38116116	MCH_D25, MCV_D25	TESK2, NASP, MAST2, TAL1, PIK3R3, TMEM69, CMPK1, GPBP1L1, PRDX1, NSUN4
17		Erythrocytes		30595370, 27863252, 32888493, 32888494, 34594039, 39024449, 35964923, 38116116	MCH_D46	TESK2, NASP, MAST2, PIK3R3, TMEM69, GPBP1L1, PRDX1, NSUN4
12	9	Erythrocytes	HCT, MCH, RBC , MCV , MCHC, HGB, RCDW, MCHC	27863252, 32888493, 30595370, 32888494, 34104963, 34594039, 39024449, 28957414, 35964923	calc_HGB_D46, HCT_D46, RBC_D46	PRDM16, SMIM1, NOL9, PLEKHG5, CAMTA1, LRRC47, RPL22, CEP104
18	11	Erythrocytes	MCH, HCT, MCV, MCHC, HGB, RCDW, RBC	23263863, 19862010, 27863252, 32171239, 32888493, 28453575, 32888494, 29403010, 28957414, 33887194, 34594039, 39024449, 39414775, 35964923, 19853236, 20139978, 28017375, 34226706, 34104963	MCH_D46	HFE, TRIM10, NFKBIL1, ZKSCAN8, PPP1R10, TNXB, TRIM40, NOTCH4, TRIM15, TSBP1, C2, ZNF165, BTN1A1, SKIC2, H2AC6, ZSCAN12, GNL1, ZSCAN31, GABBR1, ZSCAN26, RNF39, ATP6V1G2, ABHD16A, ABCF1, SFTA2, MSH5, CFB, TRIM26, PPP1R18, SCAND3, POLR1H, PRRC2A, MDC1, ATF6B
19	12	Erythrocytes	MCV, RBC, RCDW, MCH	27863252, 30595370, 28957414, 32888493, 32888494, 39024449, 34594039	HCT_D25, measHGB_D25, calc_HGB_D25	PTGR2, BBOF1, LIN52, ALDH6A1, ENTPD5, COQ6
22	13	Erythrocytes	MCV, HCT, RBC, HCT , HCT , HCT , MCH	27863252, 32888494, 32888493, 30595370, 39024449, 20139978, 19862010, 28017375, 28453575, 29403010	MCH_D46	TMPRSS11E, PDGFC, CLOCK, NOA1, KIT, YTHDC1
23	14	Erythrocytes	MCH, MCV, RBC, HCT	30595370, 20139978, 19862010, 28017375, 28453575, 29403010	RBC_D25	KIT
27	16	Erythrocytes	MCV, RBC, HCT, MCH, RDW	27863252, 32888494, 30595370, 32888493	MCH_D46	TMPRSS11E, CLOCK, NOA1, ANKRD17, YTHDC1, GRSF1
28	17	Erythrocytes	MCH, MCV, RCDW	32888493, 32888494, 30595370	MCH_D25, MCV_D46	FAM47E, ART3, G3BP2
30		Erythrocytes		32888493, 32888494, 30595370	MCV_D25	FAM47E, ART3, G3BP2
31		Erythrocytes		32888493, 32888494, 30595370	RBC_D25	FAM47E, ART3
35	20	Erythrocytes	MCV, MCH, RBC, MCH, RDW, RBC	27863252, 30595370, 32888493, 32888494, 39024449, 34594039	MCH_D25	ADAP2, MYO1D, ATAD5
36	21	Leukocytes	abs_lymphs, per_lymphs, WBC, per_EOS	32888493, 32888494, 30595370, 27863252, 34594039, 39024449	abs_basos_D46, per_BASO_D46	TRAF1, PHF19, CDK5RAP2
44	27	Leukocytes	per_EOS, abs_lymphs, per_lymphs, abs_monos	27863252, 32888493, 32888494	per_BASO_D46	PIK3AP1
41	25	Leukocytes	abs_eos, per_EOS, WBC, abs_basos, abs_lymphs, WBC , per_lymphs, abs_monos, abs_neuts,abs_neuts, per_EOS, WBC	19198610, 27863252, 32888493, 32888494, 30595370, 28158719, 34469753, 35935937, 34594039, 39024449, 34107879, 39414775, 29403010	per_BASO_D46	ATXN2, SH2B3, CIT, GPN3, HVCN1, PHETA1, ACAD10, RHOF, BRAP, IFT81, CCDC63, TMEM120B, CUX2, SETD1B, MYL2
42	26	Leukocytes	abs_lymphs, abs_monos, Basophil percentage of white cells, per_EOS, WBC	32888494, 34469753, 34594039, 28158719	per_BASO_D46	LYST, ARID4B, IRF2BP2, SNORA70
43		Leukocytes		28158719, 32888494	abs_basos_D46	IRF2BP2, SNORA70
45	28	Leukocytes	abs_lymphs, WBC	32888494, 34594039	abs_lymphs_D25	C5orf34, ZNF131
49	31	Platelet	PLT, MPV, PCDW, PCT	22139419, 32888493, 27863252, 32888494, 34469753, 34594039, 38116116, 39024449, 29403010	PCT_D25, PLT_D25	BAZ2A, PRIM1, HSD17B6, RBMS2, PTGES3
51	32	Platelet	MPV, PLT	27863252, 34226706, 34469753, 32888494, 22139419, 26805783	PCDW_D25, PCT_D25, PLT_D25	VWF, CD9
54		Platelet		27863252, 34226706, 34469753, 32888494, 22139419, 26805783	MPV_D25, PCT_D46, PLT_D46	VWF
48	30	Platelet		32888493, 39024449	PCDW_R	GRAP2, TNRC6B
57	33	Platelet	PCDW, MPV, PLT, MPV	27863252, 34107879, 32888494, 39024449, 34469753	MPV_D46	VWA7, DDX39B, AIF1, MPIG6B, COL11A2, CYP21A2, TNXB, TAP2, ATAT1, SKIC2, PSMB9, PRRC2A, NEU1

## Sheet: Table S6
Table S6. QTL catalog of pig hematological traits
Super-QTL	Super-QTL type	QTL ID	Trait (Pig)	genes
4	time specific pleiotropic	6	MCH_D25	ONECUT1,AP4E1,SPPL2A,TRPM7,USP50,USP8,GABPB1,FBN1,DTWD1,FAM227B,FGF7,COPS2,SECISBP2L,SHC4,CEP152,HDC,SLC27A2,ATP8B4,ADAM10,LIPC,ALDH1A2,AQP9,POLR2M,MYZAP,CGNL1,TCF12,ZNF280D,MNS1,TEX9,RFX7,NEDD4,ATOSA,ARPP19,MYO5C,GNB5,MAPK6,LEO1,TMOD3,TMOD2,LYSMD2,SCG3,DMXL2,GLDN,CYP19A1,TNFAIP8L3,PRTG,PYGO1,DNAAF4,PIERCE2,CCPG1,PIGB,RAB27A,RSL24D1,UNC13C,WDR72,PIGBOS1,SNORA70,GALK2,MYO5A,RNF111,SLTM,MINDY2,RORA…
		7	MCV_D25	ONECUT1,ADAM10,LIPC,ALDH1A2,AQP9,POLR2M,MYZAP,CGNL1,TCF12,ZNF280D,MNS1,TEX9,RFX7,NEDD4,ATOSA,ARPP19,MYO5C,PRTG,PYGO1,DNAAF4,PIERCE2,CCPG1,PIGB,RAB27A,RSL24D1,UNC13C,WDR72,PIGBOS1,SNORA70,MYO5A,RNF111,SLTM,MINDY2,RORA,ICE2,ANXA2,FOXB1,BNIP2,GCNT3,FAM81A,MYO1E,CCNB2
5	time specific	8	MCV_D46
1	time specific	1	RBC_D25	GRM1,SHPRH,FBXO30,EPM2A,UTRN,STX11,PLAGL1,ZC2HC1B,LTV1,PHACTR2,SF3B5
2	time specific pleiotropic	2	MCH_D25	PERP,SLC2A12,TNFAIP3,NHSL1,SMIM28,ARFGEF3,SGK1,IFNGR1,IL22RA2,IL20RA,SLC35D3,PEX7,MAP3K5,MAP7,BCLAF1,MTFR2,PDE7B,OLIG3,SNORA70,SNORA70,AHI1,MYB,HBS1L,ALDH8A1
		3	MCV_D25	PERP,SLC2A12,TNFAIP3,NHSL1,SMIM28,ARFGEF3,SGK1,CITED2,TXLNB,GJE1,NMBR,UTRN,STX11,PLAGL1,ZC2HC1B,LTV1,PHACTR2,FUCA2,PEX3,ADAT2,AIG1,HIVEP2,ADGRG6,VTA1,IFNGR1,IL22RA2,IL20RA,SLC35D3,PEX7,MAP3K5,MAP7,BCLAF1,MTFR2,PDE7B,OLIG3,SF3B5,SNORA70,SNORA70,HECA,ABRACL,REPS1,ECT2L,CCDC28A,AHI1,MYB,HBS1L,ALDH8A1
3	time specific pleiotropic	4	MCV_D25	LMBRD1,COL19A1,KPNA5,ZUP1,RSPH4A,PTP4A1,GJA1,TBC1D32,COL9A1,SLC35F1,NUS1,GOPC,DCBLD1,ROS1,VGLL2,RFX6,GPRC6A,FAM162B,PHF3,FAM135A,ADGRB3,SDHAF4,B3GAT2,OGFRL1,SMAP1,MAN1A1,FAM184A,ASF1A,CEP85L,PLN,MCM9
		5	MCH_D25	LMBRD1,COL19A1,KPNA5,ZUP1,RSPH4A,PTP4A1,GJA1,TBC1D32,COL9A1,SLC35F1,NUS1,GOPC,DCBLD1,ROS1,VGLL2,RFX6,GPRC6A,FAM162B,PHF3,FAM135A,ADGRB3,SDHAF4,B3GAT2,OGFRL1,SMAP1,MAN1A1,FAM184A,ASF1A,CEP85L,PLN,MCM9
6	time specific	9	MCHC_D25	RPS23,BHMT,JMY,HOMER1,TENT2,CMYA5,MTX3,THBS4,SERINC5,SPZ1,ZFYVE16,FAM151B,ANKRD34B,MSH3,RASGRF2,CKMT2,ZCCHC9,ACOT12,SSBP2,ATG10
7	time specific	10	calc_HGB_D46	ADCY8
8	time specific	11	MCH_D46	ETV6,FAM234B,HEBP1,GPRC5D,GPRC5A,DDX47,CDKN1B,GPR19,CREBL2,DUSP16,BORCS5,LRP6,BCL2L14,MANSC1,APOLD1
10	time independent pleiotropic	15	MCH_D25	FAAH,DMBX1,EFCAB14,TEX38,ATPAF1,MOB3C,MKNK1,KNCN,CMPK1,STIL,TAL1,CYP4A24,CYP4A21,CYP4B1,TRABD2B,NSUN4,LRRC41,RAD54L,LURAP1,POMGNT1,TSPAN1,P3R3URF,PIK3R3,MAST2,IPP,TMEM69,GPBP1L1,NASP,AKR1A1,PRDX1,MMACHC,TESK2,TMEM275,FOXD2,FOXE3,SNORA73
		16	MCV_D25	FAAH,DMBX1,EFCAB14,TEX38,ATPAF1,MOB3C,MKNK1,KNCN,CMPK1,STIL,TAL1,CYP4A24,CYP4A21,CYP4B1,TRABD2B,NSUN4,LRRC41,RAD54L,LURAP1,POMGNT1,TSPAN1,P3R3URF,PIK3R3,MAST2,IPP,TMEM69,GPBP1L1,NASP,AKR1A1,PRDX1,MMACHC,TESK2,TMEM275,FOXD2,FOXE3,SNORA73
		17	MCH_D46	FAAH,DMBX1,NSUN4,LRRC41,RAD54L,LURAP1,POMGNT1,TSPAN1,P3R3URF,PIK3R3,MAST2,IPP,TMEM69,GPBP1L1,NASP,AKR1A1,PRDX1,MMACHC,TESK2
9	time specific pleiotropic	12	calc_HGB_D46	ARHGEF16,AJAP1,MEGF6,TPRG1L,WRAP73,TP73,UTS2,TNFRSF9,SMIM1,LRRC47,CEP104,DFFB,C1orf174,TMEM201,KLHL21,PHF13,THAP3,DNAJC11,CAMTA1,SLC25A33,PARK7,ERRFI1,SLC45A1,ENO1,CA6,SLC2A7,SLC2A5,GPR157,H6PD,SPSB1,NPHP4,KCNAB2,CHD5,RPL22,RNF207,HES3,GPR153,ACOT7,HES2,ESPN,TNFRSF25,PLEKHG5,NOL9,TAS1R1,ZBTB48,PRDM16,ICMT
		13	HCT_D46	ARHGEF16,AJAP1,MEGF6,TPRG1L,WRAP73,TP73,UTS2,TNFRSF9,SMIM1,LRRC47,CEP104,DFFB,C1orf174,TMEM201,KLHL21,PHF13,THAP3,DNAJC11,CAMTA1,SLC25A33,PARK7,ERRFI1,SLC45A1,ENO1,CA6,SLC2A7,SLC2A5,GPR157,H6PD,SPSB1,NPHP4,KCNAB2,CHD5,RPL22,RNF207,HES3,GPR153,ACOT7,HES2,ESPN,TNFRSF25,PLEKHG5,NOL9,TAS1R1,ZBTB48,PRDM16,ICMT
		14	RBC_D46	ARHGEF16,AJAP1,MEGF6,TPRG1L,WRAP73,TP73,UTS2,TNFRSF9,SMIM1,LRRC47,CEP104,DFFB,C1orf174,TMEM201,KLHL21,PHF13,THAP3,DNAJC11,CAMTA1,SLC25A33,PARK7,ERRFI1,SLC45A1,ENO1,CA6,SLC2A7,SLC2A5,GPR157,H6PD,SPSB1,NPHP4,KCNAB2,CHD5,RPL22,RNF207,HES3,GPR153,ACOT7,HES2,ESPN,TNFRSF25,PLEKHG5,NOL9,TAS1R1,ZBTB48,PRDM16,ICMT
11	time specific	18	MCH_D46	HFE,H2BC5,H1-3,BTN1A1,HMGN4,ABT1,ZNF322,PRSS16,ZNF391,ZNF184,OR2B6,H1-6,H2AC6,H3C4,H2BC11,H2AC12,BMP5,PSMB9,SLA-DMB,SLA-DMA,SLA-DOA,SLA-DQB1,OLF42-3,OLF42-1,RNF39,TRIM15,SLA-5,TRIM39,HLA-DRA,SLC39A7,HSD17B8,RING1,COL11A2,BTNL2,ABCF1,PPP1R10,TUBB,GTF2H4,MCCD1,EGFL8,RNF5,CYP21A2,PPT2,SKIC2,STK19,C4A,C2,CFB,DDX39B,ATP6V1G2,NFKBIL1,LTA,TNF,LTB,AIF1,PRRC2A,BAG6,APOM,C6orf47,GPANK1,CSNK2B,LY6G5B,LY6G5C…
12	time specific pleiotropic	19	HCT_D25	PTGR2,ZNF410,FAM161B,COQ6,ENTPD5,BBOF1,ALDH6A1,LIN52,VSX2,VRTN,SYNDIG1L,ABCD4,NPC2,ISCA2,LTBP2
		20	measHGB_D25	PTGR2,ZNF410,FAM161B,COQ6,ENTPD5,BBOF1,ALDH6A1,LIN52,VSX2,VRTN,SYNDIG1L,ABCD4,NPC2,ISCA2,LTBP2
12	time specific pleiotropic	21	calc_HGB_D25	PTGR2,ZNF410,FAM161B,COQ6,ENTPD5,BBOF1,ALDH6A1,LIN52,VSX2,VRTN,SYNDIG1L,ABCD4,NPC2,ISCA2,LTBP2
13	time specific	22	MCH_D46	PDCL2,NMU,EXOC1L,EXOC1,CEP135,CRACD,AASDH,PPAT,PAICS,SRP72,SPMAP2L,NOA1,POLR2B,IGFBP7,NAF1,NPY1R,NPY5R,TKTL2,TMA16,MARCHF1,SMIM31,TMEM165,CLOCK,KIT,KDR,MAP9,TLL1,CPE,MSMO1,KLHL2,TMEM192,GUCY1A1,GUCY1B1,ASIC5,TDO2,CTSO,PDGFC,GLRB,GRIA2,GASK1B,TMEM144,RXFP1,C4orf46,ETFDH,PPID,FNIP2,SPMIP2,RAPGEF2,FSTL52,SULT1E1,EPHA5,TECRL,CSN1S1,CSN2,STATH,CENPC,STAP1,UBA6,TMPRSS11D,TMPRSS11A,TMPRSS11F,TMPRSS11B,T…
14	time specific	23	RBC_D25	KIT,KDR,MAP9,TLL1,CPE,MSMO1,KLHL2,TMEM192
15	time independent pleiotropic	24	MCH_D25	GRIA2,GASK1B,TMEM144,RXFP1,C4orf46,ETFDH,PPID,FNIP2,SPMIP2,RAPGEF2
		25	MCV_D25	GRIA2,GASK1B,TMEM144,RXFP1,C4orf46,ETFDH,PPID,FNIP2,SPMIP2,RAPGEF2
		26	MCV_D46	GRIA2,GASK1B,TMEM144,RXFP1,C4orf46,ETFDH,PPID,FNIP2,SPMIP2,RAPGEF2
16	time specific	27	MCH_D46	PDCL2,NMU,EXOC1L,EXOC1,CEP135,CRACD,AASDH,PPAT,PAICS,SRP72,SPMAP2L,NOA1,POLR2B,IGFBP7,NAF1,NPY1R,NPY5R,TKTL2,TMA16,MARCHF1,SMIM31,TMEM165,CLOCK,FSTL5,SULT1E1,NPFFR2,EPHA5,GC,TECRL,CSN1S1,CSN2,STATH,ODAM,FDCSP,CSN3,AMTN,AMBN,ENAM,JCHAIN,RUFY3,GRSF1,SLC4A4,ADAMTS3,COX18,ANKRD17,ALB,AFP,AFM,RASSF6,CENPC,STAP1,UBA6,TMPRSS11D,TMPRSS11A,TMPRSS11F,TMPRSS11B,TMPRSS11E,YTHDC1,UGT2B31,SULT1B1,CABS1,UTP3,AD…
17	time independent pleiotropic	28	MCH_D25	LRAT,CCNG2,FGG,FGB,PLRG1,DCHS2,CNOT6L,FRAS1,NPY2R,RBM46,SEPTIN11,CCNI,SOWAHB,BTC,PARM1,RCHY1,THAP6,ODAPH,CDKL2,G3BP2,CXCL11,NUP54,SCARB2,CCDC158,FAM47E,USO1,PPEF2,NAAA,SDAD1,CXCL9,CXCL10,ART3
		29	MCV_D46	LRAT,CCNG2,FGG,FGB,PLRG1,DCHS2,CNOT6L,FRAS1,NPY2R,RBM46,SEPTIN11,CCNI,SOWAHB,BTC,PARM1,RCHY1,THAP6,ODAPH,CDKL2,G3BP2,CXCL11,NUP54,SCARB2,CCDC158,FAM47E,USO1,PPEF2,NAAA,SDAD1,CXCL9,CXCL10,ART3
		30	MCV_D25	LRAT,CCNG2,FGG,FGB,PLRG1,DCHS2,CNOT6L,FRAS1,NPY2R,RBM46,SEPTIN11,CCNI,SOWAHB,G3BP2,CXCL11,NUP54,SCARB2,CCDC158,FAM47E,USO1,PPEF2,NAAA,SDAD1,CXCL9,CXCL10,ART3
		31	RBC_D25	LRAT,CCNG2,FGG,FGB,PLRG1,DCHS2,CNOT6L,FRAS1,NPY2R,RBM46,SEPTIN11,CCNI,SOWAHB,CXCL11,NUP54,SCARB2,CCDC158,FAM47E,USO1,PPEF2,NAAA,SDAD1,CXCL9,CXCL10,ART3
18	time specific	34	calc_HGB_D25
19	time specific	32	MCHC_D46
		33	MCHC_R
20	time specific	35	MCH_D25	MYO1D,PSMD11,ZNF207,C17orf75,RHBDL3,RHOT1,RNF135,ADAP2,TEFM,ATAD5,CDK5R1
21	time specific pleiotropic	36	abs_basos_D46	PSMD5,PHF19,TRAF1,C5,MEGF9,CDK5RAP2
		37	per_BASO_D46	PSMD5,PHF19,TRAF1,C5,MEGF9,CDK5RAP2
22	time specific	38	WBCB_D25
23	time specific	39	WBCB_D25	MBOAT1
24	time specific	40	per_BASO_D25	TRIM29,NECTIN1
27	time specific	44	per_BASO_D46	OPALIN,TLL2,TM9SF3,PIK3AP1,SORBS1,ALDH18A1,TCTN3,ENTPD1,CC2D2B,CCNJ,ZNF518A,BLNK,DNTT
25	time specific	41	per_BASO_D46	ATP2A2,ANAPC7,ARPC3,GPN3,FAM216A,VPS29,RAD9B,PPTC7,TCTN1,HVCN1,PPP1CC,CCDC63,MYL2,CUX2,PHETA1,SH2B3,ATXN2,BRAP,ACAD10,CIT,RSRC2,ZCCHC8,CLIP1,VPS33A,DIABLO,LRRC43,MLXIP,BCL7A,PSMD9,HPD,SETD1B,RHOF,TMEM120B,MORN3,ORAI1,RNF34,ANAPC5,CAMKK2,P2RX4,P2RX7,IFT81,B3GNT4,HIP1R,CCDC62,DENR,KNTC1,HCAR1
26	time specific pleiotropic	42	per_BASO_D46	IRF2BP2,TARBP1,SLC35F3,KCNK1,MAP3K21,DISC1,MTR,ACTN2,HEATR1,LGALS8,EDARADD,ERO1B,GPR137B,NID1,LYST,GNG4,B3GALNT2,TBCE,GGPS1,ARID4B,RBM34,TOMM20,SNORA70,NTPCR,SIPA1L2,MAP10
		43	abs_basos_D46	IRF2BP2,TARBP1,SLC35F3,KCNK1,MAP3K21,DISC1,SNORA70,NTPCR,SIPA1L2,MAP10
28	time specific	45	abs_lymphs_D25	ISL1,ITGA1,PELO,ITGA2,EMB,NNT,FGF10,MRPS30,HCN1,NIM1K,HMGCS1,CCL28,TMEM267,C5orf34,PAIP1,PARP8,SNORD28,ZNF131
29	time specific pleiotropic	46	abs_eos_D25	MGME1,OVOL2,PET117,KAT14,ZNF133,DZANK1,POLR3F,RBBP9,SEC23B,SMIM26,DTD1,SLC24A3,SCP2D1,SNORD17
29	time specific pleiotropic	47	per_EOS_D25	SLC24A3
31	time specific pleiotropic	49	PCT_D25	TESPA1,GTSF1,NCKAP1L,PDE1B,PPP1R1A,CD63,GDF11,SARNP,ORMDL2,DNAJC14,MMP19,NEUROD4,TMT1B,ITGA7,BLOC1S1,RDH5,PYM1,DGKA,PMEL,RAB5B,SUOX,IKZF4,ERBB3,RPS26,ZC3H10,ESYT1,MYL6B,SMARCC2,RNF41,NABP2,SLC39A5,ANKRD52,COQ10A,CS,CNPY2,PAN2,IL23A,STAT2,TIMELESS,APOF,MIP,SPRYD4,GLS2,RBMS2,BAZ2A,PTGES3,PRIM1,HSD17B6,SDR9C7,RDH16,GPR182,ZBTB39,TAC3,MYO1A,NEMP1,NAB2,STAT6,OR10P1,OR6C2,SNORD59A,CDK2,MYL6
		50	PLT_D25	TESPA1,GTSF1,NCKAP1L,PDE1B,PPP1R1A,CD63,GDF11,SARNP,ORMDL2,DNAJC14,MMP19,NEUROD4,TMT1B,ITGA7,BLOC1S1,RDH5,PYM1,DGKA,PMEL,RAB5B,SUOX,IKZF4,ERBB3,RPS26,ZC3H10,ESYT1,MYL6B,SMARCC2,RNF41,NABP2,SLC39A5,ANKRD52,COQ10A,CS,CNPY2,PAN2,IL23A,STAT2,TIMELESS,APOF,MIP,SPRYD4,GLS2,RBMS2,BAZ2A,PTGES3,PRIM1,HSD17B6,SDR9C7,RDH16,GPR182,ZBTB39,TAC3,MYO1A,NEMP1,NAB2,STAT6,OR10P1,OR6C2,SNORD59A,CDK2,MYL6
32	time independent pleiotropic	51	PCT_D25	CD9,VWF
		52	PCDW_D25	CD9,VWF
		53	PLT_D25	CD9,VWF
		54	MPV_D25	NTF3,VWF,ANO2
		55	PCT_D46	NTF3,VWF,ANO2
		56	PLT_D46	NTF3,VWF,ANO2
30	Ratio	48	PCDW_R	TNRC6B,FAM83F,GRAP2,ENTHD1,RPS19BP1,ATF4,MGAT3,TAB1,CACNA1I
33	time specific	57	MPV_D46	BMP5,HMGCLL1,GFRAL,PSMB9,SLA-DMB,SLA-DMA,SLA-DOA,SLA-DQB1,TRIM39,HLA-DRA,SLC39A7,HSD17B8,RING1,COL11A2,BTNL2,ABCF1,PPP1R10,TUBB,GTF2H4,MCCD1,EGFL8,RNF5,CYP21A2,PPT2,SKIC2,STK19,C4A,C2,CFB,DDX39B,ATP6V1G2,NFKBIL1,LTA,TNF,LTB,AIF1,PRRC2A,BAG6,APOM,C6orf47,GPANK1,CSNK2B,LY6G5B,LY6G5C,ABHD16A,LY6G6F,LY6G6D,LY6G6C,MPIG6B,DDAH2,MSH5,SAPCD1,VWA7,VARS1,LSM2,HSPA1L,HSP70.2,GNL1,ATAT1,C6orf136,DHX16,PPP1R1…
